# Supplementary material for: Whole Transcriptome Analysis of Intervention Effect of Sophora subprostrate Polysaccharide on Inflammation in PCV2 Infected Murine Splenic Lymphocytes
Source: Curr Issues Mol Biol. 2023 Jul 20;45(7):6067–84. doi: 10.3390/cimb45070383 (PMC10377888; doi:10.3390/cimb45070383)
Supplement: Supplementary file 1 [file cimb-45-00383-s001.zip]

Archive with 1 entries (1 files):
- cimb-2483591-supplementary.pdf
